# Supplementary material for: Effects of L-Glutamine Supplementation during the Gestation of Gilts and Sows on the Offspring Development in a Traditional Swine Breed
Source: Animals (Basel). 2021 Mar 22;11(3):903. doi: 10.3390/ani11030903 (PMC8004119; doi:10.3390/ani11030903)
Supplement: Supplementary file 1 [file animals-11-00903-s001.zip]

Archive with 1 entries (1 files):
- animals-1114744-supplementary.xlsx
