# Supplementary material for: Effects of L-Glutamine Supplementation during the Gestation of Gilts and Sows on the Offspring Development in a Traditional Swine Breed
Source: Animals (Basel). 2021 Mar 22;11(3):903. doi: 10.3390/ani11030903 (PMC8004119; doi:10.3390/ani11030903)
Supplement: Supplementary file 1 [file animals-11-00903-s001.zip › animals-1114744-supplementary.xlsx]

## Sheet: TS1
Table S1. Calculated analysis (g/kg, dry-matter basis) and fatty acid composition of the diets. Control diets for sows without glutamine supplementation values.
	Sow			Offspring
	Gestation	Lactation		1st Prestarter	Prestarter	Starter	Growth 1	Growth 2	Finisher
Age				7-25 days-old	26-35 days-old	36-70 days-old	71-140 days-old	141-210 days-old	from 211 days-old
Calculated analysis 1
Net energy (kcal/kg)	2170	2250		2300	2400	2400	2350	2400	2464
Dry Matter (DM)	899.9	894.9		894.5	895.4	895.6	894.5	899.4	906.1
Crude protein	140	160		150	157.8	165	156	142.5	125
Crude fat	26.1	36.6		40	40	40	31.5	42	57
Crude fiber	64	50		20	29.3	28.8	35	35	34
Nitrogen-free extracts (NFE)	606.7	584.6		634.5	621.6	613.9	622.4	631.6	643.3
Ash	63.1	63.7		50	46.7	47.9	49.6	48.3	46.8
Fatty acids composition (g/100 g total fatty acids)
C14:0	1.12269	0.804799		0.726517	0.725983	0.784657	1.04005	0.662241	0.907214
C16:0	16.1381	14.0656		23.6066	20.6874	20.1128	21.8601	22.8521	22.2419
C16:1 n-9	0.0368988	0.0293452		0.114538	0.175413	0.212909	0.309274	0.181409	0.161797
C16:1 n-7	1.13705	0.775576		0.724365	0.907439	1.19646	1.64236	0.731658	1.19407
C17:0	0.41252	0.425055		0.431061	0.609008	0.521943	0.52091	0.540539	0.476348
C17:1	0.17893	0.0626206		0.134766	0.178381	0.22735	0.286872	0.145739	0.204923
C18:0	5.78367	3.41747		5.85513	5.18147	6.02489	7.701	4.60597	7.06682
C18:1 n-9	25.8746	22.1741		28.9657	24.9114	29.9642	33.5029	33.9131	32.4154
C18:1 n-7	1.12112	1.09849		0.853672	1.29936	1.39647	1.2091	1.51377	1.38508
C18:2 n-6	40.0645	47.231		34.425	39.7429	34.7938	27.1669	26.5382	28.5821
C18:3 n-3	4.53696	5.05733		2.54342	3.32424	2.81182	2.46993	4.38159	3.14638
C20:0	0.312788	0.333643		0.31543	0.246821	0.238058	0.182219	0.312615	0.327035
C20:1 n-9	0.47396	0.400212		0.501705	0.699421	0.716685	0.842722	0.894598	1.01235
C20:3n-6	0.162913	0.134217		0.109626	0.0853271	0.134527	0.168277	0.0591917	0.105925
C20:4 n-6	0.0243728	0.105322		0.0436565	0.262481	0.0471352	0.075476	0.192504	0.0468139
C20:5 n-3	0.911607	1.34323		0.0160745	0.24971	0.189307	0.0983025	0.151988	0.197408
C22:4 n-6	0.0537683	0.177727		0.294295	0.147162	0.120004	0.249851	0.291027	0.0995416
C22:5 n-3	0.196118	0.175781		0.0953879	0.184604	0.184923	0.427689	1.63469	0.154344
C22:6 n-3	1.45737	2.18849		0.243082	0.381383	0.322141	0.246033	0.397098	0.274489
SFA	23.7698	19.0465		30.9347	27.4507	27.6823	31.3043	28.9735	31.0193
MUFA	28.8226	24.5403		31.2947	28.1715	33.714	37.7932	27.3802	36.3737
PUFA	47.4076	56.4131		37.7706	44.3778	38.6036	30.9024	43.6463	32.607
1According to [35] (g/kg of diet). NFE: DM −( ash + crude protein + crude fat + crude fiber).
SFA = sum of saturated fatty acids, MUFA = sum of monounsaturated fatty acids, PUFA = sum of polyunsaturated fatty acids.
35. De Blas, C., J. Gasa, and G. G. Mateos. 2013. Necesidades nutricionales para ganado porcino Fundación Española Desarrollo Nutrición Animal. 2nd ed. FEDNA, Madrid, Spain.

## Sheet: TS2
Table S2. Primer design for qPCR and PCR efficiencies
Gene Symbol	Gene Name	Efficiency	Forward Primer Sequence	Reverse Primer Sequence
EIF4EBP1	Eukaryotic translation initiation factor 4E-binding protein 1	1.73	AGCCCTGTGGGTGATGAG	TTGTCGTCTGGGCTACTGC
HIF1A	Hypoxia-inducible factor 1-alpha	2.295	TCAAGCAGTAGGAATTGGAACA	TGCATCCTTTTACACGTTTCC
MTOR	Serine/threonine-protein kinase mTOR	2.073	GTCATCACGTCCAAGCAGAG	CCTTCAGGAGGAAGACGAACT
OCLN	Occludin	2.06	AGCAGCAAAGGGATTCTTCC	ATCACCAATGCAGCAATGAA
PPARG	Peroxisome proliferator-activated receptor gamma	1.777	AGTCCTCCCAGCTCTTTGC	GCACGTGCTCTGTCACAATC
RPS6	40S ribosomal protein S6	1.993	TGGACTCACCGATACCACTG	GCGGATCCTGCTAGCTCTTT
RPS6KB1	Ribosomal protein S6 kinase B1	1.898	TTTATTGGAAGCCCACGAAC	AGCACCTCTTCCCCAGAAA
RPTOR	Regulatory associated protein of mTOR, complex 1	1.585	ATCCGGAAATGGTGACAGC	TCCCGAGCTCACGAGAAG
SREBF1	Sterol regulatory element binding transcription factor 1	1.941	CGGAGGGTGTTCCTCCAT	CAGACTGCGGTCCAGGAG
ACTB	Beta-Actin	1.898	ATCACCATCGGCAACGAG	TGAAGGTAGTTTCGTGGATGC
GAPDH	Glyceraldehyde-3-phosphate dehydrogenase	1.981	GTCGGTTGTGGATCTGACCT	GCCTGCTTCACCACCTTCT

## Sheet: TS3
Table S3. Birth data and the mean per sow of body measures of offspring between control (C) and treated (GLN) groups. Mean±SE.
Variables	Maternal treatment (Tt)							P-values			Maternal treatment * Parity (Pa)
	Control	n=32		GLN	n=46			Tt	*	Pa		C Pa1	n=10		C Pa2	n=13		C Pa3	n=9		GLN Pa1 n=21			GLN Pa2 n=16			GLN Pa3 n=9
Piglets born alive	6.4375	±	0.507876	6.73913	±	0.295595		ns	ns	0.04		5.3	±	0.597216	7.46154	±	0.76473	6.22222	±	1.21081	6.14286	±	0.448732	7.3125	±	0.537887	7.11111	±	0.423098
Total piglets born	6.71875	±	0.520225	7.1087	±	0.293617		ns	ns	0.02		5.4	±	0.63596	7.84615	±	0.766662	6.55556	±	1.21462	6.52381	±	0.455752	7.625	±	0.498957	7.55556	±	0.503077
BIW Mean (kg)	1.37991	±	0.041298	1.3072	±	0.0328675		ns	ns	0.001		1.22035	±	0.0393767	1.40068	±	0.0544239	1.52721	±	0.0938967	1.23502	±	0.0484194	1.3406	±	0.058805	1.41622	±	0.0510082
BIW SD (kg)	0.187129	±	0.0200885	0.195084	±	0.0124925		ns	ns	ns		0.136595	±	0.0215402	0.224797	±	0.0308289	0.193795	±	0.0501702	0.192404	±	0.0180986	0.176568	±	0.0214133	0.234254	±	0.0278847
BIW CoV (%)	14.2516	±	1.58083	15.5982	±	1.07468		ns	ns	ns		11.0336	±	1.59188	16.8662	±	2.5295	14.352	±	4.04401	16.3305	±	1.65293	13.894	±	1.82446	16.9195	±	2.26956
Occipito-nasal length Mean (cm)	12.1829	±	0.0866932	11.9806	±	0.0674507		0.06	ns	ns		11.9822	±	0.122127	12.1546	±	0.110436	12.4468	±	0.20986	11.978	±	0.102174	11.9932	±	0.115392	11.9642	±	0.159527
Trunk length Mean (cm)	23.848	±	0.264484	22.9437	±	0.236165		0.02	ns	0.06		23.1399	±	0.355005	23.7118	±	0.308762	24.8316	±	0.636994	22.5709	±	0.312035	23.3939	±	0.488835	23.0129	±	0.390936
Abdominal circumference Mean (cm)	19.53	±	0.261128	19.0836	±	0.201766		ns	ns	0.001		18.5274	±	0.289946	19.5979	±	0.319018	20.5459	±	0.586883	18.6952	±	0.324264	19.2627	±	0.332005	19.6714	±	0.308686
Toracic circumference Mean (cm)	23.7117	±	0.255998	23.2881	±	0.215199		ns	ns	0.001		22.6194	±	0.280079	23.9447	±	0.354246	24.5886	±	0.511224	22.8849	±	0.311217	23.413	±	0.400697	24.0067	±	0.340326
Maximum thoracic diameter Mean (cm)	7.09462	±	0.102456	6.95851	±	0.0891227		ns	ns	0.03		6.94026	±	0.135444	7.14002	±	0.176423	7.20055	±	0.221753	6.69462	±	0.145762	7.11201	±	0.112088	7.30138	±	0.149325
Biparietal diameter Mean (cm)	5.32812	±	0.0406244	5.25969	±	0.033827		ns	ns	ns		5.23049	±	0.0478064	5.33751	±	0.0652745	5.42304	±	0.0904625	5.22823	±	0.0540621	5.25685	±	0.0585906	5.33817	±	0.0578379
BIW= birth-weight. CoV= Variance coefficient. *=Tt*Pa.

## Sheet: TS4
Table S4. Body measures of piglets born alive at birth. Mean±SE.
Variables	Maternal treatment (Tt)							P-values				Maternal treatment x Birth-weight (BIW)
	Control	n=198		GLN	n=298			Tt	*	BIW		C LBIW n=24			GLN LBIW n=44			C NBIW n=174			GLN NBIW n=254
BIW (kg)	1.31836	±	0.0208886	1.29791	±	0.0170182		ns	ns	0.0001		0.832083	±	0.0282104	0.812796	±	0.0213842	1.38543	±	0.0183377	1.38195	±	0.0140133
Occipito-nasal length (cm)	12.1076	±	0.0494135	11.9502	±	0.0389642		0.002	0.07	0.0001		11.4217	±	0.111574	11.0359	±	0.0829197	12.1983	±	0.0501574	12.094	±	0.0353856
Trunk length (cm)	23.5137	±	0.153389	22.9108	±	0.127559		0.04	ns	0.0001		20.0478	±	0.288986	19.7103	±	0.276882	23.9718	±	0.13559	23.412	±	0.111611
Abdominal circumference (cm)	19.1411	±	0.133716	19.0726	±	0.114983		ns	ns	0.0001		16.0261	±	0.295835	15.9718	±	0.186557	19.5529	±	0.114321	19.5582	±	0.0991858
Toracic circumference (cm)	23.368	±	0.138439	23.3059	±	0.113309		ns	ns	0.0001		20.087	±	0.308529	20.1231	±	0.218924	23.8017	±	0.116921	23.8044	±	0.0929244
Maximum thoracic diameter (cm)	6.93553	±	0.055242	6.96563	±	0.0465763		ns	ns	0.0001		5.71304	±	0.147617	5.85128	±	0.0837605	7.09713	±	0.0474898	7.14016	±	0.0427581
Biparietal diameter (cm)	5.27056	±	0.0235802	5.26128	±	0.0188472		ns	ns	0.0001		4.71739	±	0.0718618	4.74359	±	0.0328155	5.34368	±	0.0190185	5.34237	±	0.0159325
NBIW= Normal BIW, LBIW= Low BIW. *=Tt*BIW.

## Sheet: TS5
Table S5. Body measures and plasma parameters of control (C) and treated (GLN) slaughtered newborns at birth. Mean±SE.
Variables	Maternal treatment (Tt)							P-values				Maternal treatment x Birth-weight (BIW)
	Control	n=24		GLN	n=24			Tt	*	BIW		C LBIW n=12			GLN LBIW n=12			C NBIW n=12			GLN NBIW n=12
Body composition
Body weight (g)	1128.04	±	88.2793	1059.17	±	84.5473		ns	ns	0.0001		744.417	±	48.871	702.5	±	62.3696	1511.67	±	58.6829	1415.83	±	53.6043
Head weight (g)	205.917	±	11.3116	200.083	±	12.8664		ns	ns	0.0001		158.083	±	7.53221	149.5	±	10.2362	253.75	±	7.89527	250.667	±	11.0579
Brain weight (g)	29.6246	±	0.715496	30.3758	±	0.647617		ns	ns	0.0006		28.47	±	0.997941	28.4133	±	0.73679	30.7792	±	0.950029	32.3383	±	0.714684
Head weight/Body weight (ratio)	0.0303326	±	0.0024472	0.033421	±	0.0027724		ns	ns	0.0001		0.0399044	±	0.0026672	0.0436519	±	0.0034762	0.0207609	±	0.0011277	0.0231902	±	0.0010133
Brain weight/Head weight (ratio)	0.152963	±	0.0078888	0.164147	±	0.0088352		ns	ns	0.0001		0.183185	±	0.0078978	0.196883	±	0.0098515	0.122741	±	0.0056398	0.13141	±	0.0058767
All viscera weight (g)	164.125	±	16.7496	167.542	±	15.5565		ns	ns	0.0001		94.3333	±	8.93778	104.417	±	12.3543	233.917	±	14.4119	230.667	±	11.614
All viscera weight/Body weight (ratio)	0.140258	±	0.006084	0.154227	±	0.0045985		0.05	ns	0.002		0.125649	±	0.0062212	0.145836	±	0.0074352	0.154867	±	0.0087911	0.162617	±	0.0045108
Carcass weight (g)	689.5	±	57.0365	600.503	±	55.9716		0.08	ns	0.0001		446.333	±	33.2133	424.833	±	45.0118	932.667	±	41.834	776.173	±	73.9185
Carcass weight/Body weight (ratio)	0.606333	±	0.0057066	0.578142	±	0.0267253		ns	ns	ns		0.596499	±	0.007389	0.595238	±	0.0162784	0.616167	±	0.008	0.561047	±	0.0516595
Liver weight (g)	29.2408	±	2.97101	32.5191	±	3.37044		ns	ns	0.0001		17.3108	±	1.12419	18.9764	±	2.09964	41.1708	±	3.12595	44.9333	±	3.25243
Liver weight/Body weight (ratio)	0.0251354	±	0.000894081	0.0284183	±	0.0015539		0.06	ns	0.0001		0.0233951	±	0.000818066	0.025337	±	0.0025216	0.0268756	±	0.0014571	0.0314997	±	0.0014189
Kidney weight (g)	8.705	±	0.708867	8.33679	±	0.633202		ns	ns	0.0001		5.8025	±	0.395419	5.83142	±	0.550544	11.6075	±	0.642843	10.8422	±	0.481999
Heart weight (g)	9.17208	±	0.641328	8.33667	±	0.61016		ns	ns	0.0001		6.91417	±	0.575557	5.94417	±	0.555302	11.43	±	0.679543	10.7292	±	0.45582
Lung weight (g)	21.4204	±	1.51218	18.6708	±	1.53154		0.04	ns	0.0001		15.64	±	1.28859	12.6092	±	1.12603	27.2008	±	1.35165	24.7325	±	1.36393
Spleen weight (g)	1.40875	±	0.138088	1.314	±	0.120003		ns	ns	0.0001		0.867667	±	0.0597804	0.92	±	0.08091	1.94983	±	0.151445	1.708	±	0.159532
Intestine weight (g)	59.9583	±	6.73986	58.5662	±	5.98528		ns	ns	0.0001		32.25	±	2.49583	36.3825	±	4.02596	87.6667	±	6.6439	80.75	±	6.64252
Intestine weight/Body weight (ratio)	0.358312	±	0.009315	0.353844	±	0.0123819		ns	ns	ns		0.346898	±	0.0150528	0.353266	±	0.0098041	0.369726	±	0.0106103	0.354422	±	0.0233438
Plasma parameters
FRAP (µmol/ml)	38.989	±	4.56876	39.076	±	2.58218		ns	ns	0.0003		49.4461	±	7.42489	47.1103	±	3.33376	28.5319	±	3.50403	31.0417	±	2.24334
MDA (µmol/l)	2.63989	±	0.460131	1.60667	±	0.289194		0.08	ns	ns		2.48225	±	0.362645	1.9396	±	0.442199	2.81186	±	0.90024	1.24045	±	0.350493
Fructosamine (mmol/l)	46.9053	±	2.71187	47.6458	±	2.39438		ns	ns	0.008		54.2	±	4.06716	50.7	±	3.93523	41.6	±	2.78551	44.5917	±	2.60627
Cholesterol (mg/dl)	184.958	±	11.4502	202.625	±	12.8589		ns	ns	0.0001		144.417	±	10.3459	164.167	±	16.6651	225.5	±	11.9326	241.083	±	12.0343
High density lipoprotein cholesterol (HDL; mg/dl)	18.6125	±	2.37209	14.7167	±	1.00209		ns	ns	0.02		23.5833	±	3.60893	15.6417	±	1.64314	13.6417	±	2.45222	13.7917	±	1.15925
Low density lipoprotein cholesterol (LDL; mg/dl)	25.3789	±	6.86937	26.4167	±	1.56728		ns	ns	0.03		30.325	±	8.66483	27.5833	±	2.08584	21.7818	±	2.00979	25.25	±	2.38199
Triglycerides (mg/dl)	40.3043	±	1.95558	37.4286	±	3.66097		ns	ns	0.0001		26.6667	±	4.22714	63.5	±	23.6148	50.9167	±	4.84683	46.6667	±	3.87364
Plasma amino acids (mg/L)
ALA	48.6482	±	4.30656	70.5297	±	5.96845		0.004	0.04	ns		40.3144	±	6.41508	77.4426	±	10.7639	56.982	±	4.87615	63.6168	±	4.94139
ARG	23.5448	±	3.25607	30.0397	±	3.21544		ns	0.07	0.006		13.6221	±	3.04828	27.7692	±	5.52592	33.4674	±	4.14029	32.3101	±	3.42973
ASN	15.0072	±	1.33789	19.207	±	1.78603		0.03	ns	0.0001		10.8363	±	1.26364	14.2683	±	2.06653	19.1782	±	1.65087	24.1457	±	2.15275
ASP	8.53982	±	1.45551	9.12134	±	1.01325		ns	ns	ns		6.71296	±	2.16399	7.95856	±	1.48288	10.3667	±	1.88934	10.2841	±	1.35963
CYS	21.7	±	2.20291	25.4212	±	1.77076		ns	ns	0.03		17.7386	±	2.78454	23.2784	±	2.74641	25.6613	±	3.11235	27.5641	±	2.17598
GLN	90.2013	±	6.92344	110.598	±	7.35875		0.03	ns	0.0001		69.5449	±	7.29742	93.5377	±	8.68317	110.858	±	8.3438	127.659	±	9.90619
GLU	66.264	±	12.5037	66.6237	±	7.97737		ns	ns	ns		60.2436	±	19.6462	62.0145	±	12.2119	72.2843	±	16.1627	71.2329	±	10.6364
GLY	49.2595	±	3.74617	66.636	±	4.51289		0.006	ns	ns		44.7068	±	6.06229	64.1313	±	6.92058	53.8121	±	4.26227	69.1407	±	6.01104
HIS	21.5848	±	1.9566	30.1427	±	2.73711		0.01	ns	0.004		17.3317	±	2.11567	24.6639	±	3.64637	25.8378	±	2.8713	35.6215	±	3.54619
ILE	6.40063	±	0.830126	9.4496	±	1.48959		0.07	ns	0.08		5.16918	±	1.16526	7.73336	±	2.22685	7.63208	±	1.11722	11.1658	±	1.94538
LEU	22.7097	±	3.249	30.0447	±	3.70526		ns	ns	0.001		14.2048	±	3.55576	22.8874	±	5.83014	31.2146	±	4.28351	37.2021	±	3.75598
LYS	60.1979	±	7.22202	76.994	±	9.07476		ns	ns	0.0002		38.9426	±	6.37011	55.9767	±	11.9309	81.4532	±	9.76688	98.0112	±	11.0326
MET	11.3277	±	2.37417	16.1202	±	2.76235		ns	ns	0.002		4.07541	±	1.15013	12.4497	±	4.12097	18.5799	±	3.56176	19.7907	±	3.53238
PHE	19.0433	±	2.04249	23.5017	±	3.27099		ns	ns	0.0003		12.6917	±	1.80604	16.5254	±	3.93422	25.3948	±	2.61704	30.4781	±	4.51839
PRO	66.4244	±	12.8238	100.529	±	11.2598		0.02	ns	0.0001		22.4925	±	10.0102	74.003	±	19.4181	110.356	±	15.3813	127.055	±	5.01892
SER	21.4344	±	1.78666	31.3158	±	2.75427		0.004	ns	0.02		17.4912	±	2.26419	27.4666	±	3.84581	25.3776	±	2.32282	35.1651	±	3.77347
THR	12.3017	±	1.37284	16.327	±	2.10915		ns	ns	0.06		10.1985	±	1.55798	13.6659	±	2.27687	14.4049	±	2.15636	18.9881	±	3.48299
TRP	9.9545	±	0.433428	11.296	±	0.606158		0.06	ns	0.002		9.14259	±	0.482913	9.79963	±	0.618086	10.7664	±	0.657672	12.7924	±	0.864503
TYR	34.8229	±	5.10398	41.7575	±	4.89889		ns	ns	0.0001		18.5429	±	4.51626	29.0658	±	6.42807	51.103	±	6.35242	54.4492	±	5.45459
VAL	33.8183	±	3.05839	43.2427	±	3.3866		0.03	ns	0.004		26.4987	±	3.98935	37.5511	±	4.41444	41.1379	±	3.66871	48.9343	±	4.7523
NBIW= Normal BIW, LBIW= Low BIW. *=Tt*BIW.

## Sheet: TS6
Table S9. The candidate gene expression from control and treated (GLN) slaughtered newborns at birth.
Gene	Contrast	FC	95% CI			P-value	Q-value
EIF4EBP1	NBIW-LBIW	0.987183	0.60892	-	1.60042	ns	ns
	M-F	0.953034	0.586353	-	1.54902	ns	ns
	Tt*BIW	0.95519	0.750243	-	1.21612	ns	ns
	Tt*Sex	0.96514	0.756981	-	1.23054	ns	ns
	Control (NBIW-LBIW)	1.082	0.546358	-	2.14278	ns	ns
	GLN (NBIW-LBIW)	0.900688	0.454805	-	1.78371	ns	ns
	Control (M-F)	1.02312	0.514718	-	2.03367	ns	ns
	GLN (M-F)	0.887734	0.446609	-	1.76457	ns	ns
	LBIW (GLN-Control)	0.894157	0.451507	-	1.77077	ns	ns
	NBIW (GLN-Control)	0.744323	0.375847	-	1.47405	ns	ns
	F (GLN-Control)	0.875816	0.440613	-	1.74088	ns	ns
	M (GLN-Control)	0.75991	0.382302	-	1.51049	ns	ns
HIF1A	NBIW-LBIW	2.92148	0.902471	-	9.45742	0.07	ns
	M-F	0.911807	0.273805	-	3.03644	ns	ns
	Tt*BIW	0.901001	0.500808	-	1.62099	ns	ns
	Tt*Sex	0.639892	0.350651	-	1.16772	ns	ns
	Control (NBIW-LBIW)	3.59876	0.683479	-	18.9488	ns	ns
	GLN (NBIW-LBIW)	2.37166	0.450428	-	12.4877	ns	ns
	Control (M-F)	2.22669	0.406268	-	12.2041	ns	ns
	GLN (M-F)	0.373376	0.0681238	-	2.04641	ns	ns
	LBIW (GLN-Control)	1.41952	0.269596	-	7.47426	ns	ns
	NBIW (GLN-Control)	0.935513	0.177673	-	4.92581	ns	ns
	F (GLN-Control)	2.81435	0.513488	-	15.425	ns	ns
	M (GLN-Control)	0.471883	0.0860968	-	2.58631	ns	ns
MTOR	NBIW-LBIW	1.27828	1.05315	-	1.55152	0.01	ns
	M-F	1.00878	0.812419	-	1.2526	ns	ns
	Tt*BIW	0.870128	0.7898	-	0.958627	0.004	0.07
	Tt*Sex	0.961614	0.86294	-	1.07157	ns	ns
	GLN (NBIW-LBIW)	0.96786	0.735937	-	1.27287	ns	ns
	Control (M-F)	1.09089	0.803129	-	1.48174	ns	ns
	GLN (M-F)	0.932839	0.686773	-	1.26707	ns	ns
	LBIW (GLN-Control)	1.11791	0.850029	-	1.4702	ns	ns
	F (GLN-Control)	0.915353	0.673899	-	1.24332	ns	ns
	M (GLN-Control)	0.782683	0.576225	-	1.06311	ns	ns
OCLN	NBIW-LBIW	0.66762	0.411806	-	1.08235	0.09	ns
	M-F	1.07475	0.661238	-	1.74685	ns	ns
	Tt*BIW	1.08463	0.851909	-	1.38092	ns	ns
	Tt*Sex	0.997074	0.782028	-	1.27126	ns	ns
	Control (NBIW-LBIW)	0.567464	0.286542	-	1.1238	0.09	ns
	GLN (NBIW-LBIW)	0.785455	0.396617	-	1.5555	ns	ns
	Control (M-F)	1.08103	0.543851	-	2.14878	ns	ns
	GLN (M-F)	1.06844	0.537521	-	2.12377	ns	ns
	LBIW (GLN-Control)	0.640202	0.323272	-	1.26785	ns	ns
	NBIW (GLN-Control)	0.886075	0.447425	-	1.75477	ns	ns
	F (GLN-Control)	0.757596	0.381138	-	1.50589	ns	ns
	M (GLN-Control)	0.748773	0.376699	-	1.48835	ns	ns
PPARG	NBIW-LBIW	1.13163	0.698018	-	1.8346	ns	ns
	M-F	0.965615	0.594094	-	1.56947	ns	ns
	Tt*BIW	1.07631	0.845379	-	1.37034	ns	ns
	Tt*Sex	0.948855	0.744208	-	1.20978	ns	ns
	Control (NBIW-LBIW)	0.976871	0.493273	-	1.93458	ns	ns
	GLN (NBIW-LBIW)	1.31094	0.661961	-	2.59616	ns	ns
	Control (M-F)	1.07252	0.539571	-	2.13186	ns	ns
	GLN (M-F)	0.869345	0.437357	-	1.72802	ns	ns
	LBIW (GLN-Control)	0.797027	0.402461	-	1.57842	ns	ns
	NBIW (GLN-Control)	1.06958	0.540089	-	2.11819	ns	ns
	F (GLN-Control)	1.02552	0.515929	-	2.03845	ns	ns
	M (GLN-Control)	0.831276	0.418206	-	1.65235	ns	ns
RPS6	NBIW-LBIW	0.564013	0.456494	-	0.696856	1e-05	0.0006
	M-F	1.14918	0.865518	-	1.5258	ns	ns
	Tt*BIW	1.0636	0.956849	-	1.18225	ns	ns
	Tt*Sex	0.996421	0.86472	-	1.14818	ns	ns
	Control (NBIW-LBIW)	0.498581	0.369684	-	0.67242	1e-05	0.0006
	GLN (NBIW-LBIW)	0.638032	0.473083	-	0.860493	0.003	0.06
	Control (M-F)	1.15749	0.775147	-	1.72843	ns	ns
	GLN (M-F)	1.141	0.764104	-	1.7038	ns	ns
	LBIW (GLN-Control)	0.732804	0.543354	-	0.98831	0.04	ns
	NBIW (GLN-Control)	0.937747	0.695313	-	1.26471	ns	ns
	F (GLN-Control)	0.834914	0.559124	-	1.24674	ns	ns
	M (GLN-Control)	0.82302	0.551159	-	1.22898	ns	ns
RPS6KB1	NBIW-LBIW	1.15069	0.982775	-	1.3473	0.07	ns
	M-F	1.02843	0.871137	-	1.21412	ns	ns
	Tt*BIW	0.960861	0.887978	-	1.03973	ns	ns
	Tt*Sex	0.962554	0.885881	-	1.04586	ns	ns
	Control (NBIW-LBIW)	1.24634	0.997052	-	1.55796	0.05	ns
	GLN (NBIW-LBIW)	1.06235	0.849862	-	1.32797	ns	ns
	Control (M-F)	1.11003	0.877709	-	1.40385	ns	ns
	GLN (M-F)	0.952849	0.753424	-	1.20506	ns	ns
	LBIW (GLN-Control)	0.896453	0.717147	-	1.12059	ns	ns
	NBIW (GLN-Control)	0.764082	0.611253	-	0.955123	0.02	ns
	F (GLN-Control)	0.89329	0.70633	-	1.12974	ns	ns
	M (GLN-Control)	0.766788	0.606305	-	0.96975	0.02	ns
RPTOR	NBIW-LBIW	0.980806	0.878262	-	1.09532	ns	ns
	M-F	0.972055	0.867225	-	1.08956	ns	ns
	Tt*BIW	0.93045	0.880467	-	0.983269	0.009	ns
	Tt*Sex	1.01306	0.956883	-	1.07254	ns	ns
	Control (NBIW-LBIW)	1.13288	0.969082	-	1.32437	ns	ns
	GLN (NBIW-LBIW)	0.849155	0.726377	-	0.992686	0.03	ns
	Control (M-F)	0.94716	0.805959	-	1.1131	ns	ns
	GLN (M-F)	0.997608	0.848886	-	1.17239	ns	ns
	LBIW (GLN-Control)	1.0232	0.875258	-	1.19615	ns	ns
	F (GLN-Control)	0.86316	0.734481	-	1.01438	0.06	ns
	M (GLN-Control)	0.909156	0.773621	-	1.06844	ns	ns
SREBF1	NBIW-LBIW	0.884111	0.664273	-	1.1767	ns	ns
	M-F	0.897572	0.674387	-	1.19462	ns	ns
	Tt*BIW	1.01909	0.883348	-	1.17569	ns	ns
	Tt*Sex	1.09779	0.951565	-	1.26648	ns	ns
	Control (NBIW-LBIW)	0.851336	0.568259	-	1.27543	ns	ns
	GLN (NBIW-LBIW)	0.918213	0.612899	-	1.37562	ns	ns
	Control (M-F)	0.744787	0.497068	-	1.11596	ns	ns
	GLN (M-F)	1.08177	0.721973	-	1.62089	ns	ns
	LBIW (GLN-Control)	0.853699	0.569837	-	1.27897	ns	ns
	NBIW (GLN-Control)	0.920762	0.614601	-	1.37944	ns	ns
	F (GLN-Control)	0.735654	0.490973	-	1.10227	ns	ns
	M (GLN-Control)	1.06849	0.71311	-	1.60099	ns	ns
FC=Fold change. CI= Confident interval. Tt=Maternal treatment. BIW= Birth-weight, NBIW= Normal BIW, LBIW= Low BIW. F=Female, M= Male

## Sheet: TS7
Table S6. Fatty acids (FA) composition of brain (g/100 g total FA) of control (C) and treated (GLN) slaughtered newborns at birth. Mean±SE.
	Neutral Lipids
Variables	Maternal treatment (Tt)							P-values				Maternal treatment x Birth-weight (BIW)
	Control	n=24		GLN	n=24			Tt	*	BIW		C LBIW n=12			GLN LBIW n=12			C NBIW n=12			GLN NBIW n=12
Fat (% dry matter)	46.4949	±	1.74705	48.0889	±	1.70374		ns	ns	ns		43.6557	±	2.59664	47.9873	±	2.81981	49.3341	±	2.13437	48.1904	±	2.04584
C14:0	1.10188	±	0.0471344	1.03824	±	0.0379563		ns	ns	ns		1.16889	±	0.0731472	1.06692	±	0.052728	1.03487	±	0.0558882	1.00956	±	0.0556314
C16:0	21.7669	±	0.547877	22.1715	±	0.408505		ns	ns	ns		22.3618	±	0.803238	22.1082	±	0.580488	21.172	±	0.738726	22.2349	±	0.600126
C16:1 n-9	1.87162	±	0.0757962	1.8214	±	0.0665999		ns	ns	ns		1.77717	±	0.134974	1.88866	±	0.0897977	1.96608	±	0.0646889	1.75413	±	0.0982971
C16:1 n-7	1.01174	±	0.0653799	0.974598	±	0.038628		ns	ns	ns		0.978334	±	0.108756	0.927803	±	0.0306322	1.04515	±	0.0764494	1.02139	±	0.0700236
C17:0	0.33184	±	0.0265908	0.351653	±	0.0208376		ns	ns	0.07		0.281211	±	0.0357521	0.340931	±	0.0291025	0.38247	±	0.0348218	0.362374	±	0.0307883
C17:1	1.16139	±	0.182725	1.16843	±	0.2025		ns	ns	0.006		0.683729	±	0.189401	0.893314	±	0.223876	1.63905	±	0.249537	1.44355	±	0.328022
C18:0	23.7305	±	0.540954	23.4287	±	0.479276		ns	ns	ns		24.4409	±	0.79844	23.5686	±	0.628418	23.0201	±	0.703182	23.2887	±	0.749743
C18:1 n-9	15.315	±	0.184103	15.4792	±	0.157266		ns	ns	ns		15.2706	±	0.325128	15.6517	±	0.189116	15.3594	±	0.188869	15.3066	±	0.249493
C18:1 n-7	4.58345	±	0.115482	4.53977	±	0.0779707		ns	ns	ns		4.79507	±	0.19762	4.59881	±	0.0718259	4.37182	±	0.0925888	4.48073	±	0.140108
C18:2 n-6	0.371366	±	0.0218852	0.474745	±	0.0852508		ns	ns	ns		0.355082	±	0.036873	0.557112	±	0.163882	0.387651	±	0.0243946	0.392378	±	0.0479737
C20:1 n-9	0.708008	±	0.117954	0.577565	±	0.023751		ns	ns	0.04		0.506433	±	0.022991	0.547492	±	0.0136877	0.909582	±	0.224201	0.607639	±	0.0448019
C20:3 n-9	0.791105	±	0.0831646	0.846094	±	0.0529603		ns	ns	ns		0.711434	±	0.151266	0.90905	±	0.0983732	0.870775	±	0.0699113	0.783138	±	0.036486
C20:3 n-6	0.357934	±	0.0261865	0.371282	±	0.0340825		ns	ns	ns		0.305073	±	0.0158552	0.359053	±	0.039627	0.410796	±	0.0459147	0.383512	±	0.0570981
C20:4 n-6	10.0522	±	0.133239	9.90519	±	0.0969005		ns	ns	ns		10.1745	±	0.147075	9.87259	±	0.111888	9.92983	±	0.22335	9.93778	±	0.162954
C20:5 n-3	0.119928	±	0.0105299	0.12059	±	0.0124705		ns	ns	ns		0.124397	±	0.0096924	0.106849	±	0.0153431	0.11546	±	0.0191338	0.134331	±	0.0195087
C22:1 n-9	0.621629	±	0.0281077	0.722761	±	0.0195415		0.007	ns	ns		0.620715	±	0.0419747	0.731095	±	0.0279679	0.622543	±	0.0392655	0.714428	±	0.0283209
C22:4 n-6	4.08541	±	0.0532078	4.02489	±	0.0642413		ns	ns	ns		4.17311	±	0.075637	4.06558	±	0.0610898	3.99771	±	0.0686994	3.9842	±	0.115001
C22:5 n-6	2.71083	±	0.134447	2.61082	±	0.0784722		ns	ns	0.03		2.91384	±	0.250835	2.75684	±	0.106127	2.50782	±	0.071969	2.4648	±	0.103013
C22:5 n-3	0.762536	±	0.0963233	0.693559	±	0.111207		ns	ns	0.04		0.519568	±	0.141677	0.642373	±	0.162602	1.0055	±	0.0894088	0.744745	±	0.157482
C22:6 n-3	8.52056	±	0.285784	8.65556	±	0.383431		ns	ns	0.04		7.82838	±	0.48469	8.38548	±	0.526017	9.21275	±	0.139651	8.92565	±	0.569956
SFA	46.9311	±	0.349685	46.9901	±	0.280103		ns	0.002	0.0003		48.2528	±	0.337266	47.0846	±	0.389509	45.6094	±	0.282826	46.8956	±	0.418037
MUFA	25.2729	±	0.37587	25.2837	±	0.352452		ns	ns	ns		24.632	±	0.583884	25.2389	±	0.43206	25.9137	±	0.418587	25.3284	±	0.576572
PUFA	27.7961	±	0.382852	27.7263	±	0.361784		ns	ns	ns		27.1152	±	0.649942	27.6765	±	0.51892	28.4769	±	0.325945	27.776	±	0.526896
Σn3	9.42725	±	0.286795	9.49324	±	0.337426		ns	ns	0.003		8.48213	±	0.385748	9.15626	±	0.442036	10.3724	±	0.180968	9.83021	±	0.509985
Σn6	17.5777	±	0.247617	17.3869	±	0.218457		ns	ns	ns		17.9216	±	0.365521	17.6112	±	0.310428	17.2338	±	0.318268	17.1627	±	0.306696
Σn6/Σn3	1.92801	±	0.0967091	1.93871	±	0.134262		ns	ns	0.04		2.18576	±	0.155028	2.01946	±	0.18459	1.67027	±	0.0547603	1.85797	±	0.200308
MUFA/SFA	0.539805	±	0.0104148	0.538885	±	0.0091495		ns	0.04	0.03		0.51082	±	0.0128673	0.536622	±	0.0110598	0.56879	±	0.0116306	0.541147	±	0.0150607
C18:1/C18:0	0.848695	±	0.0212146	0.864181	±	0.0212758		ns	ns	0.01		0.831756	±	0.0336057	0.867005	±	0.0274033	0.865634	±	0.0264679	0.861357	±	0.033772
	Polar Lipids
Variables	Maternal treatment (Tt)							P-values				Maternal treatment x Birth-weight (BIW)
	Control	n=24		GLN	n=24			Tt	*	BIW		C LBIW n=12			GLN LBIW n=12			C NBIW n=12			GLN NBIW n=12
C14:0	2.14698	±	0.0426152	2.06892	±	0.0246075		ns	0.07	ns		2.26038	±	0.050037	2.09949	±	0.0434123	2.03358	±	0.0524648	2.03835	±	0.021856
C16:0	28.3297	±	0.179676	28.0241	±	0.139163		ns	ns	ns		28.3692	±	0.329157	28.0416	±	0.209376	28.2901	±	0.162406	28.0067	±	0.192594
C16:1 n-9	2.99198	±	0.115944	2.53959	±	0.215651		ns	ns	ns		2.77691	±	0.209644	2.51245	±	0.327755	3.20705	±	0.062091	2.56673	±	0.294821
C16:1 n-7	1.10555	±	0.0778668	1.35096	±	0.141222		ns	ns	ns		1.27701	±	0.135287	1.40004	±	0.21509	0.934085	±	0.0413208	1.30188	±	0.191569
C17:0	0.565548	±	0.055766	0.560426	±	0.052691		ns	ns	ns		0.75766	±	0.0635498	0.63626	±	0.0813465	0.373435	±	0.0474958	0.484593	±	0.0628274
C17:1	0.711463	±	0.0851605	0.53393	±	0.0710418		ns	ns	ns		0.502417	±	0.10154	0.438395	±	0.0632578	0.920508	±	0.109873	0.629465	±	0.124275
C18:0	16.8963	±	0.0939745	17.031	±	0.110469		ns	ns	ns		17.0961	±	0.128271	17.0007	±	0.186926	16.6966	±	0.114983	17.0614	±	0.126192
C18:1 n-9	13.8975	±	0.718317	13.5197	±	0.804771		ns	ns	ns		12.5177	±	1.33365	13.7452	±	1.18255	15.2774	±	0.181516	13.2943	±	1.14049
C18:1 n-7	5.94954	±	0.685267	6.60675	±	0.860567		ns	ns	ns		7.16205	±	1.30051	6.60777	±	1.22006	4.73704	±	0.0715699	6.60572	±	1.26823
C18:2 n-6	0.271129	±	0.0186916	0.301054	±	0.0152034		ns	ns	ns		0.262559	±	0.0350458	0.300797	±	0.0188084	0.279699	±	0.0148142	0.301312	±	0.0247555
C20:1 n-9	0.0507463	±	0.0080802	0.0384753	±	0.002912		ns	ns	0.03		0.068308	±	0.0153802	0.0394319	±	0.0041054	0.0346481	±	0.0019725	0.0375188	±	0.0042942
C20:3 n-9	0.482225	±	0.0556105	0.402793	±	0.0152996		ns	ns	ns		0.446697	±	0.103613	0.385863	±	0.0166859	0.517754	±	0.0443526	0.419722	±	0.0254625
C20:3 n-6	0.242823	±	0.0090559	0.296104	±	0.0201537		0.02	ns	ns		0.246835	±	0.0158383	0.264884	±	0.0194046	0.238811	±	0.009443	0.327324	±	0.0338345
C20:4 n-6	9.87449	±	0.0988603	9.83505	±	0.0504858		ns	0.0006	0.02		10.1513	±	0.119445	9.77943	±	0.0398035	9.5977	±	0.112577	9.89067	±	0.09226
C20:5 n-3	0.123654	±	0.0052345	0.0980597	±	0.0056941		0.001	ns	ns		0.123934	±	0.0067812	0.110695	±	0.0079094	0.123375	±	0.0082816	0.0854246	±	0.0066333
C22:1 n-9	0.421617	±	0.018036	0.443017	±	0.0226324		ns	ns	ns		0.418432	±	0.0269988	0.445975	±	0.0306791	0.424802	±	0.0250909	0.440059	±	0.0346299
C22:4 n-6	4.45296	±	0.0535773	4.42377	±	0.0298336		ns	0.03	0.06		4.56575	±	0.0849564	4.41606	±	0.027003	4.34017	±	0.0497324	4.43148	±	0.0546079
C22:5 n-6	2.39455	±	0.0877975	2.33553	±	0.0548668		ns	ns	0.008		2.56957	±	0.155144	2.43366	±	0.0563549	2.21954	±	0.0509524	2.2374	±	0.0875334
C22:5 n-3	0.530084	±	0.0740382	0.510089	±	0.060359		ns	0.01	0.03		0.316073	±	0.093337	0.520667	±	0.0868511	0.744095	±	0.0767078	0.499512	±	0.0875886
C22:6 n-3	7.82917	±	0.240825	8.39532	±	0.106235		0.02	ns	0.002		7.36482	±	0.443133	8.06582	±	0.146675	8.29352	±	0.0834313	8.72483	±	0.0770798
SFA	47.9385	±	0.250751	47.6845	±	0.175918		ns	ns	0.04		48.4833	±	0.368036	47.7781	±	0.266456	47.3937	±	0.271136	47.591	±	0.238379
MUFA	25.5599	±	0.232859	25.3968	±	0.133744		ns	0.03	ns		25.1012	±	0.361392	25.5357	±	0.160357	26.0186	±	0.240611	25.2579	±	0.213492
PUFA	26.5016	±	0.182086	26.9187	±	0.138502		ns	ns	ns		26.4155	±	0.360895	26.6862	±	0.180014	26.5877	±	0.0839999	27.1512	±	0.194902
Σn3	8.53154	±	0.245893	9.04195	±	0.134202		0.04	ns	0.0002		7.86744	±	0.390656	8.73661	±	0.198514	9.19563	±	0.141592	9.34728	±	0.137683
Σn6	17.236	±	0.179317	17.1915	±	0.0768494		ns	0.007	0.0006		17.796	±	0.237516	17.1948	±	0.068377	16.6759	±	0.144996	17.1882	±	0.141491
Σn6/Σn3	2.09978	±	0.124866	1.9123	±	0.0333384		ns	0.08	0.004		2.37868	±	0.221474	1.98054	±	0.0507629	1.82089	±	0.0448094	1.84407	±	0.0349932
MUFA/SFA	0.53392	±	0.006992	0.532915	±	0.0043246		ns	0.03	0.08		0.518372	±	0.009999	0.534801	±	0.0059449	0.549468	±	0.0077786	0.531029	±	0.0064978
C18:1/C18:0	1.1755	±	0.0108505	1.18243	±	0.0081936		ns	0.003	ns		1.15134	±	0.0102255	1.19832	±	0.0121048	1.19965	±	0.016784	1.16653	±	0.0093957
NBIW= Normal BIW, LBIW= Low BIW. *=Tt*BIW. SFA = sum of saturated fatty acids, MUFA = sum of monounsaturated fatty acids, PUFA = sum of polyunsaturated fatty acids.

## Sheet: TS8
Table S8. Fatty acids (FA) composition of Longissimus dorsi muscle (g/100 g total FA) of control (C) and treated (GLN) slaughtered newborns at birth. Mean±SE.
	Neutral Lipids
Variables	Maternal treatment (Tt)							P-values				Maternal treatment x Birth-weight (BIW)
	Control	n=24		GLN	n=24			Tt	*	BIW		C LBIW n=12			GLN LBIW n=12			C NBIW n=12			GLN NBIW n=12
Fat (% dry matter)	10.1102	±	0.336263	9.8158	±	0.245927		ns	ns	0.0001		9.01827	±	0.241245	9.15969	±	0.290853	11.2022	±	0.444815	10.4719	±	0.300087
C14:0	3.41294	±	0.0876498	3.2787	±	0.0727174		ns	ns	0.004		3.61735	±	0.122709	3.39814	±	0.107732	3.20853	±	0.0973262	3.15927	±	0.0889547
C16:0	31.4058	±	0.597934	31.0083	±	0.361439		ns	ns	ns		32.4951	±	0.980201	31.0311	±	0.406328	30.3164	±	0.564403	30.9855	±	0.61734
C16:1 n-9	3.45096	±	0.149019	3.18254	±	0.0976625		ns	ns	0.0005		3.80754	±	0.233785	3.42414	±	0.0981109	3.09438	±	0.122848	2.94094	±	0.140169
C16:1 n-7	5.27586	±	0.219152	5.54661	±	0.129656		ns	ns	ns		5.0848	±	0.411274	5.56601	±	0.217042	5.46691	±	0.1583	5.52722	±	0.152064
C17:0	0.264934	±	0.0295698	0.222345	±	0.0159857		ns	ns	ns		0.285527	±	0.0572981	0.215488	±	0.027011	0.244341	±	0.0172132	0.229202	±	0.0181795
C17:1	0.992643	±	0.0357855	0.963395	±	0.0368181		ns	ns	ns		1.03453	±	0.0550344	0.981418	±	0.0626748	0.950755	±	0.0448043	0.945371	±	0.0410069
C18:0	9.29288	±	0.39574	8.87627	±	0.182313		ns	ns	ns		9.18018	±	0.592903	8.51792	±	0.215291	9.40558	±	0.548699	9.23462	±	0.263242
C18:1 n-9	25.2411	±	0.561355	26.582	±	0.463556		0.06	0.08	0.006		23.7052	±	0.677681	26.1918	±	0.652114	26.777	±	0.655445	26.9722	±	0.667582
C18:1 n-7	6.23503	±	0.167847	5.88297	±	0.114251		0.07	0.04	0.03		6.63138	±	0.241596	5.89559	±	0.149692	5.83868	±	0.175733	5.87035	±	0.179304
C18:2 n-6	5.43253	±	0.253722	5.5843	±	0.264219		ns	ns	0.02		4.71241	±	0.34566	5.46921	±	0.32766	6.15266	±	0.235447	5.69938	±	0.426815
C18:3 n-3	0.260905	±	0.0281748	0.265203	±	0.0324817		ns	ns	ns		0.22779	±	0.0504098	0.300804	±	0.0574215	0.294021	±	0.0240636	0.229602	±	0.0297389
C20:0	0.305611	±	0.0173676	0.282496	±	0.0100187		ns	ns	0.01		0.341211	±	0.0276488	0.295877	±	0.0166267	0.270012	±	0.0163247	0.269116	±	0.0105239
C20:1 n-9	0.609591	±	0.0362192	0.560967	±	0.0149097		ns	ns	ns		0.632943	±	0.065613	0.569155	±	0.0234813	0.586239	±	0.0328881	0.55278	±	0.0191326
C20:2	0.53918	±	0.0263203	0.502209	±	0.0151744		ns	ns	ns		0.521545	±	0.0393557	0.521308	±	0.0198173	0.556816	±	0.0359384	0.48311	±	0.0224469
C20:3 n-6	3.56255	±	0.306175	3.46111	±	0.181543		ns	ns	ns		3.70615	±	0.518497	3.53648	±	0.257804	3.41896	±	0.345583	3.38573	±	0.265194
C20:4 n-6	0.176449	±	0.0088708	0.152714	±	0.0052029		0.02	ns	0.006		0.195482	±	0.0124653	0.161418	±	0.0084105	0.157415	±	0.0103836	0.14401	±	0.0053566
C20:5 n-3	0.196801	±	0.0167752	0.175611	±	0.0102543		ns	ns	0.004		0.235279	±	0.0264925	0.193291	±	0.0160732	0.158322	±	0.0143439	0.157931	±	0.0111598
C22:4 n-6	1.03144	±	0.0596049	1.04537	±	0.0429118		ns	ns	0.0001		1.22051	±	0.070102	1.17905	±	0.0548091	0.842366	±	0.0586763	0.911689	±	0.0380427
C22:5 n-6	1.02108	±	0.0647292	1.11391	±	0.0519207		ns	ns	ns		1.06526	±	0.112088	1.18265	±	0.0676008	0.976903	±	0.0678425	1.04517	±	0.0764472
C22:5 n-3	0.309082	±	0.0218922	0.352472	±	0.0183888		ns	0.02	0.05		0.250687	±	0.0225025	0.358727	±	0.0285169	0.367478	±	0.0296283	0.346216	±	0.0243668
C22:6 n-3	0.982647	±	0.0665635	0.960489	±	0.0386897		ns	ns	ns		1.04911	±	0.121531	1.01046	±	0.0548179	0.916188	±	0.0543652	0.910522	±	0.0529225
SFA	44.6821	±	0.44632	43.6681	±	0.398031		0.07	0.01	0.07		45.9194	±	0.630579	43.4585	±	0.487088	43.4449	±	0.39632	43.8777	±	0.645969
MUFA	41.8052	±	0.560826	42.7185	±	0.42477		ns	ns	ns		40.8964	±	0.908722	42.6281	±	0.703071	42.714	±	0.582537	42.8089	±	0.508654
PUFA	13.5127	±	0.578394	13.6134	±	0.460023		ns	ns	ns		13.1842	±	1.00022	13.9134	±	0.591426	13.8411	±	0.615574	13.3134	±	0.720284
Σn3	1.74944	±	0.0882326	1.75377	±	0.0776718		ns	ns	ns		1.76286	±	0.146652	1.86328	±	0.105149	1.73601	±	0.104956	1.64427	±	0.109508
Σn6	11.2241	±	0.480944	11.3574	±	0.394702		ns	ns	ns		10.8998	±	0.843236	11.5288	±	0.496324	11.5483	±	0.486952	11.186	±	0.632301
Σn6/Σn3	6.53573	±	0.21483	6.63977	±	0.251904		ns	ns	ns		6.32653	±	0.381459	6.27872	±	0.252941	6.74494	±	0.198821	7.00082	±	0.421519
MUFA/SFA	0.938717	±	0.0178793	0.980923	±	0.0156299		0.06	0.04	0.06		0.893006	±	0.0251518	0.983281	±	0.0235835	0.984428	±	0.0180077	0.978566	±	0.02155
C18:1/C18:0	3.51788	±	0.147107	3.70409	±	0.107575		ns	ns	ns		3.46104	±	0.240589	3.80737	±	0.155299	3.57472	±	0.178956	3.60082	±	0.149456
	Polar Lipids
Variables	Maternal treatment (Tt)							P-values				Maternal treatment x Birth-weight (BIW)
	Control	n=24		GLN	n=24			Tt	*	BIW		C LBIW n=12			GLN LBIW n=12			C NBIW n=12			GLN NBIW n=12
C14:0	2.46171	±	0.0716685	2.44078	±	0.0566281		ns	ns	0.0001		2.74797	±	0.0479393	2.63028	±	0.0747415	2.17545	±	0.0654361	2.25128	±	0.0359841
C16:0	19.3516	±	0.13786	19.5831	±	0.131569		ns	ns	ns		19.3905	±	0.252657	19.8373	±	0.180552	19.3127	±	0.123959	19.329	±	0.167463
C16:1 n-9	1.93411	±	0.112566	1.69275	±	0.102913		ns	0.03	ns		1.65233	±	0.177165	1.73885	±	0.153203	2.2159	±	0.0846422	1.64665	±	0.142941
C16:1 n-7	2.29458	±	0.144221	2.44429	±	0.110026		ns	ns	ns		2.51305	±	0.271007	2.34857	±	0.169714	2.07612	±	0.0696987	2.54001	±	0.14197
C17:0	0.839966	±	0.0230377	0.755197	±	0.0294115		0.02	ns	0.04		0.866084	±	0.0405549	0.807668	±	0.0375426	0.813848	±	0.02123	0.702726	±	0.0413207
C17:1	0.979543	±	0.0273971	0.989065	±	0.0274204		ns	ns	ns		0.992739	±	0.0355378	1.01964	±	0.039362	0.966347	±	0.0429451	0.958488	±	0.0377474
C18:0	12.8262	±	0.194084	12.8666	±	0.160735		ns	ns	0.006		12.4146	±	0.268378	12.5845	±	0.246858	13.2379	±	0.233854	13.1486	±	0.180657
C18:1 n-9	22.9833	±	0.282867	22.3813	±	0.30067		ns	ns	ns		23.3888	±	0.447822	22.5048	±	0.43025	22.5778	±	0.322751	22.2577	±	0.436067
C18:1 n-7	7.28866	±	0.158723	7.5725	±	0.135082		ns	ns	0.0001		6.78011	±	0.126351	7.21558	±	0.189846	7.79722	±	0.20583	7.92942	±	0.130777
C18:2 n-6	6.74858	±	0.245106	6.45262	±	0.166326		ns	ns	0.06		6.34549	±	0.41462	6.28408	±	0.200456	7.15167	±	0.223112	6.62117	±	0.265216
C18:3 n-3	0.315845	±	0.0293539	0.331704	±	0.0295518		ns	ns	0.003		0.226065	±	0.0449582	0.304879	±	0.0522466	0.405625	±	0.0107928	0.358529	±	0.0281332
C20:0	0.50961	±	0.0353584	0.537643	±	0.0290749		ns	0.06	0.0001		0.634081	±	0.0452632	0.597343	±	0.0420763	0.385139	±	0.0190399	0.477944	±	0.0334167
C20:1 n-9	0.9536	±	0.0516109	0.858895	±	0.0320643		ns	ns	ns		1.00128	±	0.0754723	0.835529	±	0.0504216	0.905923	±	0.0709201	0.88226	±	0.0407162
C20:2	0.831459	±	0.0762018	0.916138	±	0.0307342		ns	0.01	0.001		1.03979	±	0.0314258	0.939117	±	0.0151562	0.623132	±	0.124113	0.893159	±	0.0602029
C20:3 n-6	12.8719	±	0.15229	12.9745	±	0.209396		ns	ns	ns		13.1013	±	0.204058	13.0385	±	0.298969	12.6426	±	0.213973	12.9104	±	0.305338
C20:4 n-6	0.325279	±	0.0087896	0.337178	±	0.0122344		ns	ns	0.07		0.312578	±	0.0111716	0.323634	±	0.0122018	0.337981	±	0.0129976	0.350723	±	0.0210642
C20:5 n-3	0.525505	±	0.0372552	0.5417	±	0.032802		ns	0.07	0.0001		0.655705	±	0.0465178	0.600942	±	0.0513624	0.395304	±	0.0236225	0.482457	±	0.0349758
C22:4 n-6	1.43825	±	0.0310082	1.3974	±	0.0340002		ns	ns	0.0001		1.53823	±	0.0373061	1.50346	±	0.0421864	1.33826	±	0.0284889	1.29134	±	0.0317711
C22:5 n-6	1.82928	±	0.0829402	2.02253	±	0.0672026		0.06	ns	0.03		1.67886	±	0.126995	1.95052	±	0.105017	1.97971	±	0.0923324	2.09453	±	0.0831542
C22:5 n-3	0.567085	±	0.0328238	0.545016	±	0.0340851		ns	0.005	0.02		0.457953	±	0.0393754	0.557094	±	0.0503243	0.676218	±	0.0281008	0.532939	±	0.0479515
C22:6 n-3	2.12388	±	0.058289	2.35919	±	0.0649002		0.009	ns	0.07		2.26257	±	0.0847874	2.37771	±	0.0770878	1.98519	±	0.0593462	2.34066	±	0.107745
SFA	35.9891	±	0.163264	36.1833	±	0.164438		ns	ns	ns		36.0532	±	0.221522	36.4571	±	0.213322	35.9249	±	0.248289	35.9095	±	0.232252
MUFA	36.4338	±	0.408741	35.9387	±	0.314137		ns	ns	ns		36.3283	±	0.697091	35.663	±	0.394214	36.5393	±	0.459014	36.2145	±	0.493397
PUFA	27.5771	±	0.314132	27.8779	±	0.276982		ns	ns	ns		27.6185	±	0.579123	27.8799	±	0.349071	27.5357	±	0.277421	27.876	±	0.446064
Σn3	3.53232	±	0.0694903	3.77761	±	0.0724195		0.02	ns	ns		3.6023	±	0.112638	3.84063	±	0.100187	3.46234	±	0.0813383	3.71458	±	0.105699
Σn6	23.2133	±	0.270419	23.1842	±	0.254351		ns	ns	ns		22.9764	±	0.500306	23.1002	±	0.295145	23.4502	±	0.212819	23.2682	±	0.426785
Σn6/Σn3	6.61636	±	0.122298	6.18613	±	0.129882		0.02	ns	0.07		6.43008	±	0.20023	6.05212	±	0.150535	6.80264	±	0.127063	6.32014	±	0.211232
MUFA/SFA	1.0137	±	0.0151758	0.994148	±	0.0115253		ns	ns	ns		1.00892	±	0.0242526	0.978917	±	0.0144033	1.01848	±	0.0192547	1.00938	±	0.0174884
C18:1/C18:0	2.37719	±	0.053113	2.33889	±	0.0421617		ns	ns	ns		2.44855	±	0.0837916	2.37442	±	0.0646108	2.30583	±	0.0620478	2.30336	±	0.0550416
NBIW= Normal BIW, LBIW= Low BIW. *=Tt*BIW. SFA = sum of saturated fatty acids, MUFA = sum of monounsaturated fatty acids, PUFA = sum of polyunsaturated fatty acids.

## Sheet: TS9
Table S7. Fatty acids (FA) composition of liver (g/100 g total FA) of control (C) and treated (GLN) slaughtered newborns at birth. Mean±SE.
	Neutral Lipids
Variables	Maternal treatment (Tt)							P-values				Maternal treatment x Birth-weight (BIW)
	Control	n=24		GLN	n=24			Tt	*	BIW		C LBIW n=12			GLN LBIW n=12			C NBIW n=12			GLN NBIW n=12
Fat (% dry matter)	18.437	±	0.666075	15.7251	±	0.694585		0.009	ns	0.009		18.0993	±	0.867213	15.3773	±	1.21985	18.8054	±	1.05467	16.1045	±	0.637202
C14:0	3.37784	±	0.23921	2.61457	±	0.182733		0.01	ns	0.009		3.66518	±	0.346442	3.08499	±	0.269327	3.06437	±	0.316793	2.10138	±	0.126802
C14:1	0.035084	±	0.0053163	0.0398895	±	0.004773		ns	ns	ns		0.0478237	±	0.0083505	0.0440911	±	0.0081007	0.0211861	±	0.0030517	0.035306	±	0.0046931
C16:0	25.8956	±	0.51147	25.3018	±	0.396612		ns	ns	0.08		26.3856	±	0.841066	25.6227	±	0.584213	25.3611	±	0.547474	24.9518	±	0.539017
C16:1 n-9	3.46552	±	0.255578	2.87536	±	0.132802		0.04	ns	ns		3.658	±	0.42396	3.17408	±	0.198167	3.25554	±	0.276281	2.54949	±	0.116831
C16:1 n-7	5.834	±	0.202075	5.55954	±	0.252269			ns	0.0001		5.70007	±	0.296064	5.71611	±	0.376255	5.9801	±	0.280287	5.38874	±	0.342444
C17:0	1.02699	±	0.0438272	0.879897	±	0.0367642		0.001	ns	ns		1.18187	±	0.0447375	0.967127	±	0.0504873	0.858016	±	0.031014	0.784737	±	0.0377227
C17:1	0.821651	±	0.0437453	0.752437	±	0.0349201		ns	ns	ns		0.848876	±	0.0695719	0.804771	±	0.0547971	0.79195	±	0.0531547	0.695346	±	0.037166
C18:0	10.2083	±	0.544647	10.7749	±	0.563144		ns	ns	0.008		11.0899	±	0.790693	10.7064	±	0.945737	9.24651	±	0.661069	10.8496	±	0.620023
C18:1 n-9	29.8075	±	0.915424	32.5323	±	0.916319		0.03	ns	ns		27.689	±	1.07086	31.4786	±	1.5671	32.1186	±	1.20623	33.6817	±	0.813715
C18:1 n-7	6.2527	±	0.335524	5.79791	±	0.24822		ns	ns	0.003		6.42809	±	0.519848	6.2429	±	0.345118	6.06136	±	0.431908	5.31247	±	0.308751
C18:2 n-6	4.16638	±	0.374418	4.03483	±	0.330912		ns	ns	0.02		3.26471	±	0.441843	3.56328	±	0.334542	5.15003	±	0.4745	4.54925	±	0.564526
C18:3 n-3	0.38238	±	0.0204628	0.347052	±	0.018355		ns	0.04	ns		0.329931	±	0.0086676	0.343695	±	0.0118557	0.439598	±	0.0347635	0.350714	±	0.0371285
C18:4 n-3	0.0741547	±	0.0023139	0.0767444	±	0.002092		ns	ns	0.05		0.0696324	±	0.0025606	0.0769915	±	0.0030133	0.0790881	±	0.0034779	0.0764748	±	0.0030366
C20:0	0.243481	±	0.0236483	0.244331	±	0.0217802		ns	ns	ns		0.295393	±	0.0296179	0.245746	±	0.0376734	0.18685	±	0.030086	0.242786	±	0.0218753
C20:1 n-9	0.789984	±	0.025245	0.816197	±	0.0310093		ns	0.02	ns		0.742132	±	0.0315806	0.858664	±	0.0521276	0.842187	±	0.0348211	0.769869	±	0.027407
C20:3 n-9	0.77454	±	0.0446737	0.61727	±	0.0242638		0.003	ns	ns		0.818073	±	0.0793566	0.612327	±	0.0413189	0.727049	±	0.034513	0.622662	±	0.0255714
C20:3 n-6	0.419997	±	0.0448763	0.335704	±	0.0276642		ns	ns	ns		0.440745	±	0.0700993	0.315616	±	0.0374731	0.397362	±	0.0571749	0.357619	±	0.0417526
C20:4 n-6	3.50819	±	0.394373	3.72647	±	0.403295		ns	ns	0.03		4.02613	±	0.594445	3.45822	±	0.650011	2.94316	±	0.4798	4.01911	±	0.474071
C20:3 n-3	0.037297	±	0.0038411	0.0423854	±	0.0041247		ns	0.06	0.03		0.0265168	±	0.0028621	0.04142	±	0.0060055	0.0490572	±	0.0056152	0.0434385	±	0.0058966
C20:5 n-3	0.102874	±	0.0064948	0.0938186	±	0.0081009		ns	ns	0.03		0.110522	±	0.0091538	0.107873	±	0.0136234	0.0945309	±	0.0089523	0.0784865	±	0.0058398
C22:1 n-9	0.145969	±	0.0171089	0.140626	±	0.0159637		ns	ns	ns		0.184024	±	0.019594	0.145538	±	0.0275097	0.104455	±	0.0235682	0.135267	±	0.0160817
C22:4 n-6	0.363179	±	0.034541	0.270275	±	0.0272964		0.04	ns	ns		0.405117	±	0.0491731	0.301803	±	0.0395147	0.317429	±	0.0467482	0.235881	±	0.0364281
C22:5 n-6	0.914302	±	0.0897553	0.744452	±	0.0833012		ns	ns	ns		1.05311	±	0.109949	0.806355	±	0.139817	0.762879	±	0.134746	0.676922	±	0.0871051
C22:5 n-3	0.222669	±	0.0239325	0.192222	±	0.0211417		ns	ns	ns		0.227023	±	0.0375441	0.180157	±	0.0318499	0.21792	±	0.030642	0.205385	±	0.0283824
C22:6 n-3	1.12943	±	0.114584	1.18902	±	0.12555		ns	ns	0.0002		1.31248	±	0.161651	1.10052	±	0.198227	0.929747	±	0.146272	1.28557	±	0.153525
SFA	40.7522	±	0.636792	39.8155	±	0.554987		ns	ns	0.09		42.618	±	0.650741	40.627	±	0.894749	38.7168	±	0.750401	38.9303	±	0.553142
MUFA	43.6869	±	1.13766	45.6389	±	1.00293		ns	ns	ns		41.64	±	1.58846	45.2907	±	1.6139	45.9198	±	1.40362	46.0187	±	1.21398
PUFA	15.5609	±	0.753848	14.5456	±	0.783962		ns	ns	ns		15.742	±	1.14164	14.0823	±	1.07033	15.3634	±	1.0211	15.051	±	1.18468
Σn3	1.94881	±	0.121983	1.94124	±	0.15026		ns	ns	ns		2.0761	±	0.168484	1.85066	±	0.23238	1.80994	±	0.175178	2.04007	±	0.192841
Σn6	9.37205	±	0.570888	9.11173	±	0.707795		ns	ns	0.03		9.18981	±	0.8338	8.44527	±	0.967312	9.57086	±	0.810777	9.83878	±	1.03939
Σn6/Σn3	4.89305	±	0.197413	4.76082	±	0.158718		ns	0.08	ns		4.43498	±	0.2356	4.7239	±	0.224351	5.39276	±	0.254558	4.8011	±	0.234881
MUFA/SFA	1.08524	±	0.0417239	1.15587	±	0.0370867		ns	ns	0.01		0.984777	±	0.0509862	1.12866	±	0.0626134	1.19483	±	0.0508581	1.18556	±	0.0381247
C18:1/C18:0	3.75569	±	0.220614	3.82615	±	0.252172		ns	0.06	0.09		3.2284	±	0.22354	3.88552	±	0.408877	4.3309	±	0.317023	3.76138	±	0.301822
	Polar Lipids
Variables	Maternal treatment (Tt)							P-values				Maternal treatment x Birth-weight (BIW)
	Control	n=24		GLN	n=24			Tt	*	BIW		C LBIW n=12			GLN LBIW n=12			C NBIW n=12			GLN NBIW n=12
C14:0	1.13585	±	0.0639754	1.01598	±	0.0582584		ns	ns	0.0001		1.31709	±	0.0516672	1.17262	±	0.0846432	0.938126	±	0.0901707	0.845106	±	0.0376657
C14:1	0.283218	±	0.0095549	0.280761	±	0.0102276		ns	ns	0.001		0.311072	±	0.0106359	0.292022	±	0.0172895	0.252831	±	0.0103557	0.268477	±	0.0096715
C15:1	0.222918	±	0.0171402	0.20883	±	0.0155772		ns	ns	ns		0.231004	±	0.0273199	0.227324	±	0.0237355	0.214097	±	0.0209964	0.188655	±	0.0190296
C16:0	18.4356	±	0.299981	18.7477	±	0.251528		ns	ns	0.001		17.6441	±	0.391787	18.3805	±	0.399774	19.299	±	0.294736	19.1482	±	0.261714
C16:1 n-9	1.42745	±	0.0897412	1.18016	±	0.0396281		0.005	ns	0.0001		1.67057	±	0.100454	1.29035	±	0.0500038	1.16221	±	0.107022	1.05994	±	0.0381238
C16:1 n-7	2.51652	±	0.11348	2.487	±	0.0979794		ns	ns	0.003		2.7396	±	0.181733	2.69464	±	0.120228	2.27317	±	0.0908534	2.26049	±	0.130307
C17:0	0.966237	±	0.0434499	0.830368	±	0.044065		0.009	ns	0.0001		1.11501	±	0.0411157	0.937163	±	0.0676988	0.803939	±	0.0400883	0.713865	±	0.0288218
C17:1	0.542472	±	0.0311463	0.498879	±	0.0239869		ns	ns	0.0001		0.617713	±	0.0482815	0.564754	±	0.0332655	0.460391	±	0.0193337	0.427016	±	0.0181376
C18:0	20.4299	±	0.300141	19.813	±	0.336546		ns	ns	0.003		21.2592	±	0.336784	20.2139	±	0.569473	19.5252	±	0.348439	19.3757	±	0.308532
C18:1 n-9	16.3858	±	0.316238	17.9058	±	0.458374		0.01	ns	ns		15.8996	±	0.494707	17.8024	±	0.871059	16.9163	±	0.335302	18.0186	±	0.231431
C18:1 n-7	4.64185	±	0.187056	4.52009	±	0.145262		ns	ns	0.02		4.88934	±	0.300236	4.80642	±	0.193329	4.37185	±	0.197005	4.20772	±	0.183063
C18:2 n-6	5.11024	±	0.378408	5.21461	±	0.310593		ns	ns	0.0001		3.96938	±	0.385561	4.69683	±	0.411701	6.35482	±	0.428263	5.77945	±	0.423327
C18:3 n-3	0.207274	±	0.0082588	0.209807	±	0.0071603		ns	ns	ns		0.201628	±	0.0116456	0.216868	±	0.0094881	0.213433	±	0.0119892	0.202105	±	0.010791
C18:4 n-3	0.0456595	±	0.0015973	0.0509729	±	0.0022015		0.07	ns	ns		0.044809	±	0.0016919	0.0515379	±	0.0024929	0.0465873	±	0.0028523	0.0503565	±	0.0038423
C20:0	0.606258	±	0.0599224	0.692815	±	0.0584049		ns	ns	ns		0.62375	±	0.0781535	0.721995	±	0.083548	0.587175	±	0.0954874	0.660982	±	0.084384
C20:1 n-9	0.267415	±	0.0090153	0.281778	±	0.0095629		ns	ns	0.08		0.273136	±	0.0135663	0.298372	±	0.0115594	0.261174	±	0.0120642	0.263675	±	0.0140539
C20:3 n-9	1.11792	±	0.0898927	0.999201	±	0.0495479		ns	ns	0.04		1.30344	±	0.149433	1.00339	±	0.0744121	0.915539	±	0.0502449	0.994634	±	0.0681496
C20:3 n-6	0.850555	±	0.0462056	0.768466	±	0.0342858		ns	ns	ns		0.871675	±	0.0730442	0.739986	±	0.0556026	0.827516	±	0.0575894	0.799534	±	0.0388895
C20:4 n-6	15.6189	±	0.225304	15.2038	±	0.264166		ns	ns	ns		15.7914	±	0.331011	14.9606	±	0.417525	15.4306	±	0.308596	15.4692	±	0.313555
C20:3 n-3	0.0439055	±	0.0068016	0.0449133	±	0.0058112		ns	ns	ns		0.0458879	±	0.0124795	0.0517786	±	0.0100059	0.0417429	±	0.0050023	0.0374238	±	0.0049444
C20:5 n-3	0.244702	±	0.010262	0.268624	±	0.015553		ns	ns	0.0006		0.273986	±	0.0110989	0.298128	±	0.0201742	0.212755	±	0.0118738	0.236437	±	0.0206342
C22:1 n-9	0.445946	±	0.0468016	0.456849	±	0.0337311		ns	ns	ns		0.476377	±	0.0644192	0.475053	±	0.0510778	0.412749	±	0.0698911	0.436991	±	0.0450279
C22:4 n-6	0.697573	±	0.0259985	0.659584	±	0.0281448		ns	ns	0.0001		0.783213	±	0.027588	0.74514	±	0.032427	0.604147	±	0.0228691	0.566251	±	0.0266899
C22:5 n-6	2.23801	±	0.107258	2.14584	±	0.0951847		ns	ns	ns		2.37975	±	0.164184	2.14871	±	0.138864	2.08337	±	0.126449	2.14271	±	0.136142
C22:5 n-3	0.686713	±	0.0445022	0.656794	±	0.0339239		ns	ns	0.01		0.59649	±	0.072222	0.621354	±	0.0481983	0.785138	±	0.0315289	0.695455	±	0.0471131
C22:6 n-3	4.83115	±	0.100242	4.85739	±	0.139885		ns	ns	0.008		4.67071	±	0.126881	4.58818	±	0.215448	5.00617	±	0.145028	5.15107	±	0.13334
SFA	40.7212	±	0.28212	40.3646	±	0.250751		ns	ns	ns		40.9531	±	0.402406	40.5456	±	0.430685	40.4681	±	0.399414	40.1672	±	0.243253
MUFA	25.023	±	0.450998	26.3592	±	0.517996		0.07	ns	ns		25.1268	±	0.839517	26.8689	±	0.869373	24.9097	±	0.295683	25.8032	±	0.517725
PUFA	34.2559	±	0.328406	33.2762	±	0.412512		0.07	ns	0.04		33.9201	±	0.557987	32.5855	±	0.668693	34.6222	±	0.311081	34.0296	±	0.370629
Σn3	6.0594	±	0.11538	6.0885	±	0.134951		ns	ns	0.003		5.83351	±	0.150286	5.82785	±	0.208332	6.30583	±	0.149987	6.37285	±	0.127256
Σn6	24.5153	±	0.374688	23.9923	±	0.37728		ns	ns	0.005		23.7954	±	0.578092	23.2913	±	0.548532	25.3005	±	0.35579	24.7571	±	0.426136
Σn6/Σn3	4.06157	±	0.0630268	3.9702	±	0.0791469		ns	ns	ns		4.09401	±	0.105125	4.03514	±	0.120939	4.02617	±	0.0690749	3.89935	±	0.101499
MUFA/SFA	0.616265	±	0.0142617	0.654658	±	0.0158006		ns	ns	ns		0.616018	±	0.025855	0.665133	±	0.0267928	0.616534	±	0.0115514	0.64323	±	0.0161855
C18:1/C18:0	1.03708	±	0.0283474	1.14416	±	0.0391366		0.04	ns	ns		0.983884	±	0.0419453	1.13706	±	0.0699476	1.09512	±	0.0306528	1.1519	±	0.0341031
NBIW= Normal BIW, LBIW= Low BIW. *=Tt*BIW. SFA = sum of saturated fatty acids, MUFA = sum of monounsaturated fatty acids, PUFA = sum of polyunsaturated fatty acids.

## Sheet: TS10
Table S10. Postnatal development and final traits of control (C) and treated (GLN) slaughtered pigs. Mean±SE.
Variables	Maternal treatment (Tt)							P-values					Maternal treatment x Sex
	Control	n=136		GLN	n=151			Tt	*	Sex	BIW		C Fem n=67			GLN Fem n=76			C Mal n=69			GLN Mal n=75
Weaning (25d)
Body weight (kg)	4.97	±	0.0912395	4.87008	±	0.0858679		ns	ns	ns	0.0001		4.99052	±	0.127423	4.87711	±	0.121016	4.95007	±	0.131379	4.86286	±	0.122686
ADWG (kg/d)	0.165723	±	0.0036397	0.158725	±	0.0029224		ns	ns	ns	0.0001		0.167189	±	0.0053369	0.156525	±	0.0040014	0.164299	±	0.0049933	0.160984	±	0.004278
Occipito-nasal length (cm)	14.4081	±	0.0891014	14.1543	±	0.0783141		ns	ns	ns	0.0001		14.4254	±	0.125517	14.1289	±	0.107063	14.3913	±	0.127316	14.18	±	0.115064
Trunk length (cm)	37.3374	±	0.292091	37.6596	±	0.275696		ns	ns	ns	0.0001		37.6209	±	0.41626	37.6908	±	0.407535	37.062	±	0.410226	37.628	±	0.373624
Abdominal circumference (cm)	31.3066	±	0.260867	31.1974	±	0.228717		ns	ns	ns	0.0001		31.403	±	0.40616	31.1197	±	0.315645	31.213	±	0.332496	31.276	±	0.333163
Toracic circumference (cm)	36.464	±	0.264018	36.0457	±	0.255974		ns	ns	ns	0.0001		36.6612	±	0.381118	35.9184	±	0.346586	36.2725	±	0.367115	36.1747	±	0.378932
Maximum thoracic diameter (cm)	11.828	±	0.0794862	11.5854	±	0.0764407		ns	ns	ns	0.0001		11.8493	±	0.0996914	11.4539	±	0.100236	11.8074	±	0.123869	11.7187	±	0.114242
Biparietal diameter (cm)	6.74412	±	0.0375845	6.6053	±	0.0364397		0.03	ns	ns	0.0001		6.6597	±	0.05639	6.56711	±	0.0536849	6.82609	±	0.0482716	6.644	±	0.0491821
Back fat depth (cm)	0.451919	±	0.0101985	0.445067	±	0.0126161		ns	0.006	0.006	ns		0.451478	±	0.0147441	0.400267	±	0.0129767	0.452353	±	0.014212	0.489867	±	0.020453
Loin diameter (cm)	1.03696	±	0.020929	1.0406	±	0.0196044		ns	ns	ns	0.08		1.03164	±	0.0281638	1.04453	±	0.031009	1.04221	±	0.031121	1.03667	±	0.0242021
	Control	n=96		GLN	n=113			Tt	*	Sex			C Fem n=61			GLN Fem n=60			C Mal n=35			GLN Mal n=53
Growing (215d)
Fructosamine (mmol/l)	273.769	±	4.35255	275.584	±	2.92486		ns	ns	ns			272.143	±	5.61218	276.069	±	4.84258	274.871	±	6.30066	275.292	±	3.7075
Cholesterol (mg/dl)	113.292	±	2.21456	116.018	±	1.83704		ns	ns	ns			113.971	±	3.07615	116.355	±	2.90318	112.832	±	3.11354	115.815	±	2.39121
High density lipoprotein cholesterol (HDL; mg/dl)	46.5558	±	1.24936	45.7818	±	0.652991		ns	ns	0.08			49.3143	±	2.6813	45.8621	±	1.08374	44.6871	±	0.95711	45.7333	±	0.826556
Low density lipoprotein cholesterol (LDL; mg/dl)	57.925	±	1.52244	59.2182	±	1.49243		ns	ns	ns			56.0048	±	2.43685	61.0241	±	2.08095	59.2258	±	1.9463	58.1271	±	2.0376
Triglycerides (mg/dl)	52.0577	±	2.57181	48.5844	±	1.76134		ns	ns	0.009			45.8571	±	2.74927	46.7241	±	2.75068	56.2581	±	3.7405	49.7083	±	2.29186
Back fat depth (cm)	2.34347	±	0.0780429	2.34539	±	0.0620202		ns	0.007	0.003			2.6281	±	0.126323	2.36607	±	0.113678	2.13	±	0.0783933	2.33333	±	0.0733466
Inner layer	1.15224	±	0.038068	1.11882	±	0.0251298		ns	0.009	0.01			1.26714	±	0.0669866	1.11607	±	0.0347909	1.06607	±	0.0370661	1.12042	±	0.0344935
Outer layer	1.19122	±	0.0486367	1.22658	±	0.045909		ns	0.03	0.01			1.36095	±	0.0766094	1.25	±	0.0865093	1.06393	±	0.0519471	1.21292	±	0.0529761
Loin diameter (cm)	3.73367	±	0.0881671	3.71	±	0.0699125		ns	ns	ns			3.86762	±	0.105767	3.56357	±	0.113611	3.63321	±	0.130756	3.79542	±	0.0871932
	Control	n=54		GLN	n=79			Tt	*	Sex			C Fem n=21			GLN Fem n=30			C Mal n=33			GLN Mal n=49
Final slaugther (244-270d)
Days to market (kg)	266.407	±	1.16059	267.203	±	0.811988		ns	0.04	0.08			269.619	±	0.541058	267	±	1.49636	264.364	±	1.78844	267.327	±	0.947781
Market body weight (kg)	144.056	±	1.30345	138.94	±	1.2117		0.003	ns	ns			144.39	±	1.63711	137.748	±	2.2927	143.844	±	1.88016	139.669	±	1.36858
Total ADWG (kg/d)	0.535736	±	0.0063867	0.515756	±	0.0052622		0.003	0.06	ns			0.532659	±	0.0061632	0.510954	±	0.0099032	0.537694	±	0.0097536	0.518696	±	0.005983
Carcass lenght (cm)	90.7037	±	0.491457	89.7785	±	0.273927		0.02	0.009	ns			91.8571	±	0.703852	89.3667	±	0.418628	89.9697	±	0.643639	90.0306	±	0.358156
Back fat depth (cm)	4.44717	±	0.0915756	4.61772	±	0.0719226		ns	ns	ns			4.64762	±	0.12866	4.55667	±	0.109511	4.31562	±	0.121989	4.6551	±	0.095077
Carcass weight (kg)	117.385	±	1.27764	115.18	±	0.88161		ns	ns	ns			119.067	±	1.25139	115.593	±	1.59177	116.315	±	1.92594	114.927	±	1.04668
Carcass yield (%)	78.5381	±	0.459393	78.171	±	0.430751		ns	ns	ns			79.0598	±	0.741498	78.2357	±	0.784485	78.2062	±	0.586886	78.1314	±	0.508315
Ph	6.05574	±	0.0356967	5.98385	±	0.0217784		ns	ns	ns			6.05095	±	0.0599083	6.04267	±	0.0354963	6.05879	±	0.0450037	5.94708	±	0.0264959
Muscular drip loss (%)	6.97013	±	0.543848	7.37795	±	0.570934		ns	ns	ns			6.79911	±	0.937102	7.85228	±	0.812544	7.09047	±	0.665562	7.01073	±	0.799255
Liver fat (% dry matter)	22.3798	±	0.556566	21.9637	±	0.299038		ns	ns	ns			22.6409	±	0.977345	21.9142	±	0.518247	22.2084	±	0.673638	21.9935	±	0.367755
Intramuscular fat (% dry matter)	24.1392	±	1.04962	25.5358	±	0.689433		ns	ns	ns			22.1216	±	1.70529	25.2114	±	0.932173	25.4633	±	1.29877	25.7345	±	0.960051
BIW= Birth-weight, Fem= Females, Mal=Males. *=Tt*Sex.

[truncated: 4 more sheets: TS11, TS12, TS13, TS14]
